# Supplementary material for: Cadherins orchestrate specific patterns of perisomatic inhibition onto distinct pyramidal cell populations
Source: Nat Commun. 2025 May 14;16:4481. doi: 10.1038/s41467-025-59635-z (PMC12078473; doi:10.1038/s41467-025-59635-z)
Supplement: Supplementary file 4 — Source Data [file 41467_2025_59635_MOESM4_ESM.zip]

Archive with 22 entries (22 files):
- Source data file_Figure 1.xlsx
- __MACOSX/._Source data file_Figure 1.xlsx
- Source data file_Figure 3.xlsx
- __MACOSX/._Source data file_Figure 3.xlsx
- Source data file_Figure 4.xlsx
- __MACOSX/._Source data file_Figure 4.xlsx
- Source data file_Figure 5.xlsx
- __MACOSX/._Source data file_Figure 5.xlsx
- Source data file_Figure S1.xlsx
- __MACOSX/._Source data file_Figure S1.xlsx
- Source data file_Figure S4.xlsx
- __MACOSX/._Source data file_Figure S4.xlsx
- Source data file_Figure S5.xlsx
- __MACOSX/._Source data file_Figure S5.xlsx
- Source data file_Figure S6.xlsx
- __MACOSX/._Source data file_Figure S6.xlsx
- Source data file_Figure S7.xlsx
- __MACOSX/._Source data file_Figure S7.xlsx
- Source data file_Figure S8.xlsx
- __MACOSX/._Source data file_Figure S8.xlsx
- Source data file_Figure S9.xlsx
- __MACOSX/._Source data file_Figure S9.xlsx
