# Supplementary material for: Cadherins orchestrate specific patterns of perisomatic inhibition onto distinct pyramidal cell populations
Source: Nat Commun. 2025 May 14;16:4481. doi: 10.1038/s41467-025-59635-z (PMC12078473; doi:10.1038/s41467-025-59635-z)
Supplement: Supplementary file 4 — Source Data [file 41467_2025_59635_MOESM4_ESM.zip › Source data file_Figure 1.xlsx]

## Sheet: 1b
mIPSC P30
	L5 IT				L5 ET
	File	Frequency	Amplitude		File	Frequency	Amplitude
	10-11-19_Cell#1_ctx	8.33	24.8		2024_09_14_a1s1c1_0002c.abf	15.439	17.423
	10-11-19_Cell#2_ctx	11.63	18.7		2024_09_14_a1s2c2_0003c.abf	22.587	18.122
	10-11-19_Cell#3_ctx	14.03	23.57		2024_09_14_a2s1c2_0002c.abf	16.778	18.13
	10-11-19_Cell#4_ctx	4.2	20.78		2024_09_14_a2s2c1_0002c.abf	23.929	18.087
	10-12-19_Cell#3_ctx	11.47	12.69		2024_09_15_a1s1c1_0003c.abf	24.463	15.948
	14-12-19_Cell#1_ctx	14.17	18.61		09-11-19_Cell#1_pons	33.33	24.32
	2024_09_14_a1s1c2_0002c.abf	14.012	19.075		09-11-19_Cell#2_pons	11.4	19.54
	2024_09_14_a1s2c1_0002c.abf	11.914	19.929		09-11-19_Cell#3_pons	10.37	13.28
	2024_09_14_a2s1c1_0002c.abf	11.592	19.08		09-12-19_Cell#1_pons	23.92	16.19
	2024_09_15_a1s2c1_0002c.abf	11.497	18.275		09-12-19_Cell#2_pons	26.75	26.84
	2024_09_15_a1s3c1_0002c.abf	8.659	16.181		09-12-19_Cell#3_pons	30.23	17.77
					09-12-19_Cell#4_pons	35.7	17.36
					09-12-19_Cell#5_pons	38.81	26.07

## Sheet: 1d
Syt2+ boutons density (P30)
	Mouse	L5 IT	L5 ET
	RB26	0.03336	0.0576
	RB29	0.02215	0.04404
	RB34	0.03839	0.05833
	RB39	0.04068	0.05933
	RB118	0.05548	0.1172

## Sheet: 1e
Syt2+ boutons density
	Time point	L5 IT	L5 ET
	P8	0.01392	0.01655
	P10	0.01446	0.0229
	P12	0.03068	0.05576
	P15	0.03607	0.05145
	P30	0.03678	0.06653

## Sheet: 1g
CB1R+ boutons density (P30)
	Mouse	L5 IT	L5 ET
	RB226	0.01746
	RB227	0.007319
	RB583	0.007316
	RB582	0.008633
	RB225		0.00245
	RB235		0.003365
	RB276		0.004179
	RB587		0.002423
	RB582		0.005323

## Sheet: 1h
CB1R+ boutons density
		L5 IT	L5 ET
	P10	0.001211	0.0005111
	P12	0.002058	0.0006265
	P15	0.002469	0.001565
	P30	0.008591	0.002242
