# Supplementary material for: Cadherins orchestrate specific patterns of perisomatic inhibition onto distinct pyramidal cell populations
Source: Nat Commun. 2025 May 14;16:4481. doi: 10.1038/s41467-025-59635-z (PMC12078473; doi:10.1038/s41467-025-59635-z)
Supplement: Supplementary file 4 — Source Data [file 41467_2025_59635_MOESM4_ESM.zip › Source data file_Figure 3.xlsx]

## Sheet: 3c
L5 IT - Syt2+ boutons density (P30)
	Mouse	Control	Cdh12 KD	Cdh13 KD
	RCGZ3.2	0.03024
	RCGZ5.3	0.0229
	RCGZ6.5	0.02991
	RCGZ6.3	0.034
	RCGZ4.4		0.02562
	RCGZ5.5		0.03092
	RCGZ6.7		0.03376
	RCGZ3.4		0.03031
	RCGZ6.4		0.02468
	RCGZ5.6		0.03452
	RCGZ18.5			0.02644
	RCGZ18.6			0.046
	RCGZ18.7			0.029
	RCGZ21.8			0.024

## Sheet: 3d
L5 IT - CB1R+ boutons density (P30)
	Mouse	Control	Cdh12 KD	Cdh13 KD
	RCGZ3.2	0.006
	RCGZ5.3	0.006
	RCGZ6.5	0.008
	RCGZ6.3	0.005
	RCGZ4.4		0
	RCGZ6.7		0
	RCGZ3.4		0.0009394
	RCGZ6.4		0.002
	RCGZ5.6		0.0028
	RCGZ18.5			0.01088
	RCGZ18.6			0.008175
	RCGZ18.7			0.006
	RCGZ21.8			0.007

## Sheet: 3g
L5 ET - Syt2+ boutons density (P30)
	Mouse	Control	Cdh12 KD	Cdh13 KD
	RCBJ412.2	0.02647
	RCBJ412.5	0.03847
	RCBJ393.7	0.03971
	RCBJ393.8	0.06342
	RCGZ143.1	0.03946
	RCGZ142.8	0.06031
	RCBJ256.2	0.03765
	RCBJ256.8	0.0386
	RCBJ256.9	0.02843
	RCBJ256.10	0.03286
	RCBJ311.6	0.03807
	RCGZ143.5		0.04784
	RCGZ143.3		0.04014
	RCBJ393.2		0.04709
	RCBJ393.3		0.04259
	RCBJ393.5		0.0413
	RCBJ393.6		0.05817
	RCBJ412.3		0.01892
	RCGZ142.6		0.05317
	RCBJ258.3			0.016
	RCBJ258.7			0.01893
	RCBJ256.7			0.006435
	RCBJ311.4			0.018
	RCBJ311.5			0.02881
	RCBJ503.4			0.03393
	RCGZ143.2			0.03081
	RCGZ139.3			0.05096

## Sheet: 3h
L5 ET - CB1R+ boutons density (P30)
	Mouse	Control	Cdh12 KD	Cdh13 KD
	RCBJ256.8	0.01025
	RCBJ256.9	0.006
	RCBJ256.10	0.003278
	RCBJ311.6	0.006571
	RCGZ143.1	0.009583
	RCGZ142.8	0.007894
	RCGZ143.5		0.01157
	RCGZ143.3		0.01124
	RCBJ393.2		0.004087
	RCBJ393.3		0.0025
	RCBJ393.5		0.00246
	RCBJ393.6		0.001376
	RCGZ142.6		0.01529
	RCBJ258.3			0.006133
	RCBJ258.7			0.003
	RCBJ256.7			0.005857
	RCBJ311.4			0.005125
	RCBJ311.5			0.006294
	RCBJ503.4			0.003167
	RCGZ143.2			0.009911
	RCGZ139.3			0.01276
