# Supplementary material for: Cadherins orchestrate specific patterns of perisomatic inhibition onto distinct pyramidal cell populations
Source: Nat Commun. 2025 May 14;16:4481. doi: 10.1038/s41467-025-59635-z (PMC12078473; doi:10.1038/s41467-025-59635-z)
Supplement: Supplementary file 4 — Source Data [file 41467_2025_59635_MOESM4_ESM.zip › Source data file_Figure 4.xlsx]

## Sheet: 4h
% starter cell
		L5 IT	L5 ET
	Mouse	EnvB nGFP+ TVB 647+/TVB 647+	TVA mGFP+ EnvA 555+/TVA mGFP+
	RCGZ24.5	2.01	2.31
	RCGZ24.6	22.27	1.72
	RCGZ21.8	4.59	1.16
	RCGZ132.2	10.36	1.9
	RCGZ133.7	10.3	0.43

## Sheet: 4i
# total inputs
	Mouse	L5 IT input cells	L5 ET input cells
	RCGZ24.5	594	1443
	RCGZ24.6	1738	579
	RCGZ21.8	2007	2597
	RCGZ132.2	1213	892
	RCGZ133.7	1220	380

## Sheet: 4j
#inputs/starter cell
		L5 IT	L5 ET
	Mouse	EnvB+ inputs/starter cell	EnvA+ inputs/starter cell
	RCGZ24.5	49.7	160.33
	RCGZ24.6	4.5	193
	RCGZ21.8	4.8	371
	RCGZ132.2	3.4	68.6
	RCGZ133.7	3.4	190
