# Supplementary material for: Cadherins orchestrate specific patterns of perisomatic inhibition onto distinct pyramidal cell populations
Source: Nat Commun. 2025 May 14;16:4481. doi: 10.1038/s41467-025-59635-z (PMC12078473; doi:10.1038/s41467-025-59635-z)
Supplement: Supplementary file 4 — Source Data [file 41467_2025_59635_MOESM4_ESM.zip › Source data file_Figure 5.xlsx]

## Sheet: 5d
% PV+ inputs/total PV+ inputs
	Mouse	L5 IT + L5 ET inputs	L5 IT inputs	L5 ET inputs
	RCGZ24.5	1.5	11.8	86.8
	RCGZ24.6	2.9	23.5	73.5
	RCGZ21.8	0.6	15.2	84.2

## Sheet: 5e
% PV+ inputs/layer
	L5 IT
		L1	L2-3	L4	L5a	L5b	L6
	RCGZ24.5	0	25	25	25	0	0
	RCGZ24.6	0	25	6.3	25	12.5	18.8
	RCGZ21.8	0	24	28	36	4	8
	L5 ET
		L1	L2-3	L4	L5a	L5b	L6
	RCGZ24.5	0	10.2	5.1	30.5	37.3	5.1
	RCGZ24.6	0	24	8	24	32	6
	RCGZ21.8	0	11.5	11.5	43.2	28.1	2.2

## Sheet: 5h
% Cdh13 expression
	Mouse	RGCZ130.1		RGCZ130.2		RCGZ131.6		RCGZ131.7		RCGZ131.8		RCGZ132.5
	Input type	PV+ inputs	PV+Non-inputs	PV+ inputs	PV+Non-inputs	PV+ inputs	PV+Non-inputs	PV+ inputs	PV+Non-inputs	PV+ inputs	PV+Non-inputs	PV+ inputs	PV+Non-inputs
	L2/3	7.507	6.747	3.624	3.935	8.267	4.29	8.04	6.046	15.1	8.566	17.37	6.312
	L4	7.352	7.46	3.383	4.01	9.52	4.591	8.821	6.198	16.88	7.513	9.743	6.624
	L5a	8.544	5.706	3.613	3.554	9.326	3.518	6.054	6.377	13.33	7.441	12.23	5.385
	L5b	9.364	6.339	3.04	4.167	6.516	3.833	8.075	5.952	12.33	7.834	8.536	5.101
	L6	9.111	6.385	2.62	3.538	8.5	4.091	8.17	5.357	8.217	6.021	12.54	5.089
