# Supplementary material for: Cadherins orchestrate specific patterns of perisomatic inhibition onto distinct pyramidal cell populations
Source: Nat Commun. 2025 May 14;16:4481. doi: 10.1038/s41467-025-59635-z (PMC12078473; doi:10.1038/s41467-025-59635-z)
Supplement: Supplementary file 4 — Source Data [file 41467_2025_59635_MOESM4_ESM.zip › Source data file_Figure S1.xlsx]

## Sheet: 1b
Boutons density
		L5a IT		L5b IT		L5 ET
	Files	Syt2+	CB1R+	Syt2+	CB1R+	Syt2+	CB1R+

## Sheet: 1d
%PV-CCK inputs/total inputs
		L5a IT				L5b IT				L5 ET
	File	PV	CCK		File	PV	CCK			PV	CCK
	rb226_cck_2024-12-10_revision_e_rb226_sscx_s2_100x position008.ims	66.67	33.33		rb226_cck_2024-12-10_revision_bk_rb226_sscx_s1_100x position004.ims	82.35	17.65		rb225_pons_cck_2024-12-16_revision_d_rb225_pons_s2_100x position004.ims	100	0
	rb226_cck_2024-12-10_revision_e_rb226_sscx_s2_100x position008.ims	70	30		rb226_cck_2024-12-10_revision_bn_rb226_sscx_s1_100x position007.ims	84.37	15.63		rb225_pons_cck_2024-12-16_revision_f_rb225_pons_s2_100x position006.ims	100	0
	rb226_cck_2024-12-10_revision_e_rb226_sscx_s2_100x position008.ims	61.54	38.46		rb226_cck_2024-12-10_revision_bj_rb226_sscx_s1_100x position003.ims	84.62	15.38		rb225_pons_cck_2024-12-16_revision_g_rb225_pons_s2_100x position007.ims	93.62	6.38
	rb226_cck_2024-12-10_revision_h_rb226_sscx_s2_100x position011.ims	66.67	33.33		rb226_cck_2024-12-10_revision_bl_rb226_sscx_s1_100x position005.ims	90.91	9.09		rb225_pons_cck_2024-12-16_revision_g_rb225_pons_s2_100x position007.ims	100	0
	rb226_cck_2024-12-10_revision_f_rb226_sscx_s2_100x position009.ims	56	44		rb226_cck_2024-12-10_revision_b_rb226_sscx_s2_100x position005.ims	75	25		rb225_pons_cck_2024-12-16_revision_b_rb225_pons_s2_100x position002.ims	98.08	1.92
	rb226_cck_2024-12-10_revision_c_rb226_sscx_s2_100x position006.ims	42.86	57.14		rb226_cck_2024-12-10_revision_a_rb226_sscx_s2_100x position004.ims	31.25	68.75		rb225_pons_cck_2024-12-16_revision_c_rb225_pons_s2_100x position003.ims	100	0
	rb226_cck_2024-12-10_revision_d_rb226_sscx_s2_100x position007.ims	53.33	46.67		rb226_cck_2024-12-10_revision_p_mark_and_find 001 position019.ims	75	25		rb225_pons_cck_2024-12-16_revision_j_rb225_pons_s2_100x position010.ims	91.49	8.51
	rb226_cck_2024-12-10_revision_g_rb226_sscx_s2_100x position010.ims	83.33	16.67		rb226_cck_2024-12-10_revision_q_mark_and_find 001 position020.ims	84.62	15.38		rb225_pons_cck_2024-12-16_revision_a_rb225_pons_s2_100x position001.ims	96.3	3.7
	rb226_cck_2024-12-10_revision_g_rb226_sscx_s2_100x position010.ims	60	40		rb226_cck_2024-12-10_revision_r_mark_and_find 001 position021.ims	33.33	66.67		rb225_pons_cck_2024-12-16_revision_e_rb225_pons_s2_100x position005.ims	93.75	6.25
	rb226_cck_2024-12-10_revision_m_mark_and_find 001 position016.ims	61.54	38.46		rb226_cck_2024-12-10_revision_al_rb226_sscx_s3_100x position004.ims	94.12	5.88		rb225_pons_cck_2024-12-16_revision_e_rb225_pons_s2_100x position005.ims	96.67	3.33
	rb226_cck_2024-12-10_revision_n_mark_and_find 001 position017.ims	86.67	13.33		rb226_cck_2024-12-10_revision_am_rb226_sscx_s3_100x position005.ims	97.14	2.86		rb225_pons_cck_2024-12-16_revision_e_rb225_pons_s2_100x position005.ims	100	0
	rb226_cck_2024-12-10_revision_o_mark_and_find 001 position018.ims	69.23	30.77		rb226_cck_2024-12-10_revision_an_rb226_sscx_s3_100x position007.ims	90	10		rb235_pons_cck_2024-12-16_revision_c_rb235_pons_s1_100x position003.ims	100	0
	rb226_cck_2024-12-10_revision_s_mark_and_find 001 position022.ims	69.57	30.43		rb226_cck_2024-12-10_revision_an_rb226_sscx_s3_100x position007.ims	80	20		rb235_pons_cck_2024-12-16_revision_e_rb235_pons_s1_100x position005.ims	100	0
	rb226_cck_2024-12-10_revision_t_mark_and_find 001 position023.ims	90.91	9.09		rb226_cck_2024-12-10_revision_ao_rb226_sscx_s3_100x position008.ims	84.21	15.79		rb235_pons_cck_2024-12-16_revision_a_rb235_pons_s1_100x position001.ims	100	0
	rb226_cck_2024-12-10_revision_ar_rb226_sscx_s3_100x position011.ims	66.67	33.33		rb226_cck_2024-12-10_revision_ao_rb226_sscx_s3_100x position008.ims	64.71	35.29		rb235_pons_cck_2024-12-16_revision_b_rb235_pons_s1_100x position002.ims	100	0
	rb226_cck_2024-12-10_revision_ar_rb226_sscx_s3_100x position011.ims	75	25		rb226_cck_2024-12-10_revision_ap_rb226_sscx_s3_100x position009.ims	100	0		rb235_pons_cck_2024-12-16_revision_j_rb235_pons_s1_100x position010.ims	97.96	2.04
	rb226_cck_2024-12-10_revision_as_rb226_sscx_s3_100x position012.ims	84.62	15.38		rb226_cck_2024-12-10_revision_ap_rb226_sscx_s3_100x position009.ims	84.62	15.38		rb235_pons_cck_2024-12-16_revision_k_rb235_pons_s1_100x position011.ims	94.44	5.56
	rb226_cck_2024-12-10_revision_as_rb226_sscx_s3_100x position012.ims	75	25		rb227_cck_2024-12-09_revision_ak_rb227_sscx_s2_100x position010.ims	94.74	5.26		rb235_pons_cck_2024-12-16_revision_d_rb235_pons_s1_100x position004.ims	100	0
	rb226_cck_2024-12-10_revision_av_rb226_sscx_s3_100x position016.ims	71.43	28.57		rb227_cck_2024-12-09_revision_ak_rb227_sscx_s2_100x position010.ims	100	0		rb235_pons_cck_2024-12-16_revision_f_rb235_pons_s1_100x position006.ims	100	0
	rb226_cck_2024-12-10_revision_aw_rb226_sscx_s3_100x position017.ims	88.89	11.11		rb227_cck_2024-12-09_revision_ag_rb227_sscx_s2_100x position006.ims	89.66	10.34		rb235_pons_cck_2024-12-16_revision_f_rb235_pons_s1_100x position006.ims	100	0
	rb226_cck_2024-12-10_revision_ay_rb226_sscx_s3_100x position019.ims	64.52	35.48		rb227_cck_2024-12-09_revision_ag_rb227_sscx_s2_100x position006.ims	100	0		rb235_pons_cck_2024-12-16_revision_f_rb235_pons_s1_100x position006.ims	100	0
	rb226_cck_2024-12-10_revision_aq_rb226_sscx_s3_100x position010.ims	18.75	81.25		rb227_cck_2024-12-09_revision_ar_rb227_sscx_s2_100x position017.ims	75	25		rb276_pons_cck_2024-12-16_revision_l_rb276_s3_syt2 647_cb1r 488_rb555_neun 405_100x position012.ims	100	0
	rb226_cck_2024-12-10_revision_aq_rb226_sscx_s3_100x position010.ims	80	20		rb227_cck_2024-12-09_revision_af_rb227_sscx_s2_100x position005.ims	83.33	16.67		rb276_pons_cck_2024-12-16_revision_a_rb276_s3_syt2 647_cb1r 488_rb555_neun 405_100x position001.ims	75	25
	rb226_cck_2024-12-10_revision_at_rb226_sscx_s3_100x position013.ims	70	30		rb227_cck_2024-12-09_revision_af_rb227_sscx_s2_100x position005.ims	100	0		rb276_pons_cck_2024-12-16_revision_a_rb276_s3_syt2 647_cb1r 488_rb555_neun 405_100x position001.ims	92.31	7.69
	rb226_cck_2024-12-10_revision_au_rb226_sscx_s3_100x position015.ims	70	30		rb227_cck_2024-12-09_revision_k_mark_and_find 001_red_position023.ims	100	0		rb276_pons_cck_2024-12-16_revision_b_rb276_s3_syt2 647_cb1r 488_rb555_neun 405_100x position002.ims	96	4
	rb226_cck_2024-12-10_revision_au_rb226_sscx_s3_100x position015.ims	55	45		rb227_cck_2024-12-09_revision_k_mark_and_find 001_red_position023.ims	100	0		rb276_pons_cck_2024-12-16_revision_b_rb276_s3_syt2 647_cb1r 488_rb555_neun 405_100x position002.ims	93.33	6.67
	rb227_cck_2024-12-09_revision_bv_rb227_sscx_s3_100x position017.ims	33.33	33.33		rb227_cck_2024-12-09_revision_l_mark_and_find 001 position024.ims	94.74	5.26		rb276_pons_cck_2024-12-16_revision_b_rb276_s3_syt2 647_cb1r 488_rb555_neun 405_100x position002.ims	100	0
	rb227_cck_2024-12-09_revision_at_rb227_sscx_s2_100x position019.ims	40	60		rb227_cck_2024-12-09_revision_l_mark_and_find 001 position024.ims	100	0		rb276_pons_cck_2024-12-16_revision_c_rb276_s3_syt2 647_cb1r 488_rb555_neun 405_100x position003.ims	100	0
	rb227_cck_2024-12-09_revision_at_rb227_sscx_s2_100x position019.ims	70.97	29.03		rb227_cck_2024-12-09_revision_m_mark_and_find 001 position025.ims	75	25		rb276_pons_cck_2024-12-16_revision_d_rb276_s3_syt2 647_cb1r 488_rb555_neun 405_100x position004.ims	100	0
	rb227_cck_2024-12-09_revision_ao_rb227_sscx_s2_100x position014.ims	75	25		rb227_cck_2024-12-09_revision_br_rb227_sscx_s3_100x position012.ims	94.74	5.26		rb276_pons_cck_2024-12-16_revision_d_rb276_s3_syt2 647_cb1r 488_rb555_neun 405_100x position004.ims	98.11	1.89
	rb227_cck_2024-12-09_revision_aq_rb227_sscx_s2_100x position016.ims	77.78	22.22		rb227_cck_2024-12-09_revision_br_rb227_sscx_s3_100x position012.ims	100	0		rb276_pons_cck_2024-12-16_revision_e_rb276_s3_syt2 647_cb1r 488_rb555_neun 405_100x position005.ims	100	0
	rb227_cck_2024-12-09_revision_as_rb227_sscx_s2_100x position018.ims	79.17	20.83		rb227_cck_2024-12-09_revision_bx_mark_and_find 002 position013.ims	100	0		rb276_pons_cck_2024-12-16_revision_f_rb276_s3_syt2 647_cb1r 488_rb555_neun 405_100x position006.ims	100	0
	rb227_cck_2024-12-09_revision_ah_rb227_sscx_s2_100x position007.ims	33.33	66.67						rb276_pons_cck_2024-12-16_revision_f_rb276_s3_syt2 647_cb1r 488_rb555_neun 405_100x position006.ims	100	0
	rb227_cck_2024-12-09_revision_ah_rb227_sscx_s2_100x position007.ims	68.18	31.82						rb276_pons_cck_2024-12-16_revision_f_rb276_s3_syt2 647_cb1r 488_rb555_neun 405_100x position006.ims	91.3	8.7
	rb227_cck_2024-12-09_revision_ai_rb227_sscx_s2_100x position008.ims	88.46	11.54						rb276_pons_cck_2024-12-16_revision_g_rb276_s3_syt2 647_cb1r 488_rb555_neun 405_100x position007.ims	100	0
	rrb227_cck_2024-12-09_revision_ai_rb227_sscx_s2_100x position008.ims	66.67	33.33						rb276_pons_cck_2024-12-16_revision_g_rb276_s3_syt2 647_cb1r 488_rb555_neun 405_100x position007.ims	100	0
	rb227_cck_2024-12-09_revision_aj_rb227_sscx_s2_100x position009.ims	66.67	33.33						rb276_pons_cck_2024-12-16_revision_g_rb276_s3_syt2 647_cb1r 488_rb555_neun 405_100x position007.ims	91.67	8.33
	rb227_cck_2024-12-09_revision_aj_rb227_sscx_s2_100x position009.ims	58.82	41.18						rb276_pons_cck_2024-12-16_revision_h_rb276_s3_syt2 647_cb1r 488_rb555_neun 405_100x position008.ims	89.29	10.71
	rb227_cck_2024-12-09_revision_al_rb227_sscx_s2_100x position011.ims	81.48	18.52						rb276_pons_cck_2024-12-16_revision_h_rb276_s3_syt2 647_cb1r 488_rb555_neun 405_100x position008.ims	83.33	16.67
	rb227_cck_2024-12-09_revision_bv_rb227_sscx_s3_100x position017.ims	95.65	66.67						rb276_pons_cck_2024-12-16_revision_i_rb276_s3_syt2 647_cb1r 488_rb555_neun 405_100x position009.ims	90.48	9.52
	rb227_cck_2024-12-09_revision_bv_rb227_sscx_s3_100x position017.ims	66.67	4.35						rb276_pons_cck_2024-12-16_revision_i_rb276_s3_syt2 647_cb1r 488_rb555_neun 405_100x position009.ims	68.75	31.25
	rb227_cck_2024-12-09_revision_am_rb227_sscx_s2_100x position012.ims	77.78	22.22						rb276_pons_cck_2024-12-16_revision_i_rb276_s3_syt2 647_cb1r 488_rb555_neun 405_100x position009.ims	77.78	22.22
	rb227_cck_2024-12-09_revision_am_rb227_sscx_s2_100x position012.ims	90.91	9.09						rb276_pons_cck_2024-12-16_revision_m_rb276_s3_syt2 647_cb1r 488_rb555_neun 405_100x position013.ims	100	0
	rb227_cck_2024-12-09_revision_am_rb227_sscx_s2_100x position012.ims	100	0						rb276_pons_cck_2024-12-16_revision_m_rb276_s3_syt2 647_cb1r 488_rb555_neun 405_100x position013.ims	100	0
	rb227_cck_2024-12-09_revision_an_rb227_sscx_s2_100x position013.ims	55	45
	rb227_cck_2024-12-09_revision_e_rb227_sscx_s1_100x position017.ims	100	0
	rb227_cck_2024-12-09_revision_f_rb227_sscx_s1_100x position018.ims	100	0
	rb227_cck_2024-12-09_revision_g_rb227_sscx_s1_100x position019.ims	38.46	61.54
	rb227_cck_2024-12-09_revision_g_rb227_sscx_s1_100x position019.ims	97.44	2.56
	rb227_cck_2024-12-09_revision_h_rb227_sscx_s1_100x position020.ims	79.25	20.75
	rb227_cck_2024-12-09_revision_h_rb227_sscx_s1_100x position020.ims	97.87	2.13
	rb227_cck_2024-12-09_revision_d_rb227_sscx_s1_100x position016.ims	77.27	22.73
	rb227_cck_2024-12-09_revision_j_mark_and_find 001 position022.ims	83.33	16.67
	rb227_cck_2024-12-09_revision_j_mark_and_find 001 position022.ims	95.12	4.88
	rb227_cck_2024-12-09_revision_j_mark_and_find 001 position022.ims	100	0
	rb227_cck_2024-12-09_revision_o_mark_and_find 001 position027.ims	89.74	10.26
	rb227_cck_2024-12-09_revision_o_mark_and_find 001 position027.ims	88.89	11.11
	rb227_cck_2024-12-09_revision_q_mark_and_find 001 position029.ims	94.12	5.88
	rb227_cck_2024-12-09_revision_q_mark_and_find 001 position029.ims	78.18	21.82
	rb227_cck_2024-12-09_revision_p_mark_and_find 001 position028.ims	100	0
	rb227_cck_2024-12-09_revision_n_mark_and_find 001 position026.ims	90.63	9.37
	rb227_cck_2024-12-09_revision_n_mark_and_find 001 position026.ims	92.31	7.69
	rb227_cck_2024-12-09_revision_bm_rb227_sscx_s3_100x position007.ims	52.17	47.83
	rb227_cck_2024-12-09_revision_bm_rb227_sscx_s3_100x position007.ims	66.67	33.33
	rb227_cck_2024-12-09_revision_bn_rb227_sscx_s3_100x position008.ims	84.62	15.38
	rb227_cck_2024-12-09_revision_bq_rb227_sscx_s3_100x position011.ims	74.07	25.93
	rb227_cck_2024-12-09_revision_bq_rb227_sscx_s3_100x position011.ims	55.56	44.44
	rb227_cck_2024-12-09_revision_bq_rb227_sscx_s3_100x position011.ims	70	30
	rb227_cck_2024-12-09_revision_bo_rb227_sscx_s3_100x position009.ims	35.71	64.29
	rb227_cck_2024-12-09_revision_bt_rb227_sscx_s3_100x position015.ims	33.33	66.67
	rb227_cck_2024-12-09_revision_bt_rb227_sscx_s3_100x position015.ims	60	40
	rb227_cck_2024-12-09_revision_bw_rb227_sscx_s3_100x position018.ims	58.33	41.67
	rb227_cck_2024-12-09_revision_bk_rb227_sscx_s3_100x position005.ims	45.45	54.55
	rb227_cck_2024-12-09_revision_bk_rb227_sscx_s3_100x position005.ims	61.54	38.46
	rb227_cck_2024-12-09_revision_bl_rb227_sscx_s3_100x position006.ims	47.37	52.63
	rb227_cck_2024-12-09_revision_bl_rb227_sscx_s3_100x position006.ims	50	50
	rb227_cck_2024-12-09_revision_bp_rb227_sscx_s3_100x position010.ims	82.35	17.65
