# Supplementary material for: Cadherins orchestrate specific patterns of perisomatic inhibition onto distinct pyramidal cell populations
Source: Nat Commun. 2025 May 14;16:4481. doi: 10.1038/s41467-025-59635-z (PMC12078473; doi:10.1038/s41467-025-59635-z)
Supplement: Supplementary file 4 — Source Data [file 41467_2025_59635_MOESM4_ESM.zip › Source data file_Figure S4.xlsx]

## Sheet: 4c
%Cdh12 expression
	Mouse	L5 IT	L5 ET
	RCBJ201.1	2.2	0.8619
	RCBJ201.5	4.117	1.9
	RCBJ201.6	4.25	0.7875
	RCBJ201.9	2.078	0.8235
	RCBJ201.4	3.619	1.68
	RCBJ201.3	1.838	0.519

## Sheet: 4d
Cdh12 expression -
frequency distribution
		Bin Center	L5 ET	L5a IT	L5b IT
		0	12.381	0	0
		0.5	23.8095	4.7619	2.5641
		1	25.7143	9.52381	5.12821
		1.5	13.3333	4.7619	20.5128
		2	9.52381	19.0476	5.12821
		2.5	7.61905	4.7619	12.8205
		3	3.80952	9.52381	10.2564
		3.5	1.90476	9.52381	7.69231
		4	0.952381	9.52381	10.2564
		4.5	0	9.52381	10.2564
		5	0	14.2857	7.69231
		5.5	0	4.7619	5.12821
		6	0	0	0
		6.5	0	0	2.5641
		7	0.952381	0	0

## Sheet: 4f
%Cdh13 expression
	Mouse	L5 IT	L5 ET
	RCBJ201.1	2.8	6.252
	RCBJ201.5	9.367	8.68
	RCBJ201.6	1	4.863
	RCBJ201.9	0.6875	2.894
	RCBJ201.4	0.5188	5.778
	RCBJ201.3	2.35	2.656

## Sheet: 4g
Cdh13 expression -
frequency distribution
		Bin Center	L5 ET	L5a IT	L5b IT
		0	1.90476	47.619	30.7692
		1	8.57143	23.8095	23.0769
		2	16.1905	9.52381	12.8205
		3	17.1429	14.2857	10.2564
		4	12.381	0	0
		5	3.80952	4.7619	2.5641
		6	11.4286	0	0
		7	6.66667	0	7.69231
		8	6.66667	0	0
		9	1.90476	0	2.5641
		10	3.80952	0	2.5641
		11	2.85714	0	0
		12	0	0	5.12821
		13	0	0	0
		14	0.952381	0	0
		15	0	0	2.5641
		16	0.952381	0	0
		17	0.952381	0	0
		18	0.952381	0	0
		19	0	0	0
		20	0	0	0
		21	0	0	0
		22	0	0	0
		23	0.952381	0	0
		24	0	0	0
		25	0	0	0
		26	0	0	0
		27	0	0	0
		28	0	0	0
		29	0.952381	0	0
		30	0.952381	0	0
