# Supplementary material for: Cadherins orchestrate specific patterns of perisomatic inhibition onto distinct pyramidal cell populations
Source: Nat Commun. 2025 May 14;16:4481. doi: 10.1038/s41467-025-59635-z (PMC12078473; doi:10.1038/s41467-025-59635-z)
Supplement: Supplementary file 4 — Source Data [file 41467_2025_59635_MOESM4_ESM.zip › Source data file_Figure S5.xlsx]

## Sheet: 5d
	Files	% Cdh12/Syt2+	% Cdh12/CB1R+		Files	% Cdh13/Syt2+	% Cdh13/CB1R+
	RZZE145.1_s2_001	10.85	3.1		RZZE139.3_s1_001	19.83	14.85
	RZZE145.1_s2_003	9.24	0.84		RZZE139.3_s2_001	16.5	8.42
	RZZE145.1_s3_001	11.5	0.88		RZZE139.3_s2_003	4.17	2.86
	RZZE145.1_s3_003	6.77	1.23		RZZE139.3_s2_005	17.91	4.69
	RZZE145.1_s3_004	7.84	4.08		RZZE139.4_s3_004	8.2	4.57
	RZZE145.1_s3_006	5.26	3.51		RZZE139.4_s3_005	5.03	0.56
	RZZE145.3_s2_001	9.04	6.33		RZZE139.4_s3_006	8.2	4.27
	RZZE145.3_s2_002	1.53	9.2		RZZE139.4_s3_007	15.96	4.44
	RZZE145.3_s3_001	1.16	2.61		RZZE139.4_s3_008	13.79	10.69
	RZZE145.3_s3_002	5.29	8.82		RZZE148.2_s1_001	17.99	9.45
	RZZE150.3_s1_001	6.22	0.83		RZZE148.2_s1_003	2.5	3.9
	RZZE150.3_s1_004	8.43	1.12		RZZE148.2_s1_004	0.9	1.83
	RZZE150.3_s2_001	5.19	0.37		RZZE148.2_s1_005	14.29	4.39
	RZZE150.3_s2_002	0.9	7.21		RZZE148.2_s1_006	6.67	4.17
	RZZE150.4_s1_001	1.79	11.31		RZZE148.2_s3_001	24.32	4.23
	RZZE150.4_s1_003	6.32	4.21		RZZE148.2_s3_002	12.63	5.56
					RZZE148.2_s3_003	6.02	1.22
					RZZE148.2_s3_005	10.64	2.92
					RZZE148.3_s2_001	80.95	6.29
					RZZE148.3_s3_001	1.16	4.88
					RZZE148.3_s3_003	15.75	1.39
					RZZE148.3_s3_004	6.02	3.75
					RZZE148.3_s3_005	9.25	7.75
					RZZE148.3_s3_005_cell2	3.41	3.53
					RZZE148.3_s3_006	0.88	4.63
					RZZE148.3_s3_007	13.68	2.63
					RZZE148.6_s1_001	12.2	2.5
					RZZE148.6_s1_002	4.55	10
					RZZE148.6_s1_003	26.15	5.69
					RZZE148.6_s1_004	12.28	2.13
					RZZE148.6_s1_006	16.48	7.06
					RZZE148.6_s2_001	7.69	1.3
					RZZE148.6_s2_002	4.44	5.47
					RZZE148.6_s2_003	19.57	5.75
					RZZE148.6_s2_005_cell 2	1.39	10.77
