# Supplementary material for: Cadherins orchestrate specific patterns of perisomatic inhibition onto distinct pyramidal cell populations
Source: Nat Commun. 2025 May 14;16:4481. doi: 10.1038/s41467-025-59635-z (PMC12078473; doi:10.1038/s41467-025-59635-z)
Supplement: Supplementary file 4 — Source Data [file 41467_2025_59635_MOESM4_ESM.zip › Source data file_Figure S6.xlsx]

## Sheet: 6c
	shCdh12/shLacZ		Cdh12	shRNA1	shRNA2	shRNA3	shRNA4	shRNA5	shLacZ	NT
		Replicate 1 (05/05)	0.59	0.26	0.17	13.61*	0.22	0.62	1	0.05
		Replicate 3 (14/05)		1.45	0.37	0.47	0.94	0.7	1	0.05
		Replicate 4 (18/05)	0.17	2.41	1.05	0.49	0.56	1.23	1	0.01
	shCdh13/shLacZ		shLacZ	shRNA#1	shRNA#2	shRNA#3	shRNA#4	shRNA#5
		Replicate #1 2021-02-26	1	0.69	0.22	0.44	0.29	1.6
		Replicate #3 2021-03-08	1	0.77	0.28	1.32	0.62	0.2
		Replicate #4 2021-03-10	1	0.61	0.12		0.47	0.07

## Sheet: shCdh12 images
Replicate 1 (05/05)
	Cdh12						Actin						Ladder
Replicate 3 (14/05)
	Cdh12						Actin
													Ladder
Replicate 4 (18/05)
	Cdh12						Actin						Ladder

## Sheet: shCdh13 images
Replicate #1 2021-02-26
	Cdh13
Replicate #3 2021-03-08
	Cdh13							Actin
Replicate #4 2021-03-10
	Cdh13							Actin
