# Supplementary material for: Cadherins orchestrate specific patterns of perisomatic inhibition onto distinct pyramidal cell populations
Source: Nat Commun. 2025 May 14;16:4481. doi: 10.1038/s41467-025-59635-z (PMC12078473; doi:10.1038/s41467-025-59635-z)
Supplement: Supplementary file 4 — Source Data [file 41467_2025_59635_MOESM4_ESM.zip › Source data file_Figure S7.xlsx]

## Sheet: 7b
Cdh12 KD L5 IT
		Control				Cdh12 KD
	Mouse	Cdh12	Cdh13		Mouse	Cdh12	Cdh13
	RCGZ6.3	0.905	0.7805		RCGZ5_5	0.749	0.6421
	RCGZ5.3	0.933	0.8791		RCGZ6_7	0.641	0.6755
	RCGZ3.2	1.29	0.8284		RCGZ3_4	0.817	1.006
					RCGZ6_4	0.61	1.358
					RCGZ5_6	0.723	1.461

## Sheet: 7d
Cdh13 KD L5 ET
		Control				Cdh13 KD
	Mouse	Cdh12	Cdh13		Mouse	Cdh12	Cdh13
	RCBJ256.2	1.141	1.03		RCBJ258_3	1.119	0.7707
	RCBJ311.6	1.404	1.006		RCBJ258_7	0.9262	0.8
	RCBJ256.8	1.096	1.011		RCBJ311_5	1.309	0.87
	RCBJ256.9	1.332	1.047		RCBJ256_7	1.024	0.762
	RCBJ256.10	1.245	1.006

## Sheet: 7f
Cdh13 KD L5 IT
		Control				Cdh13 KD
	Mouse	Cdh12	Cdh13		Mouse	Cdh12	Cdh13
	RCGZ138.5_ctrl	1.664	1.054		RCGZ139.1	1.815	0.6546
	RCGZ143.6_ctrl	1.07	0.851		RCGZ139.6	1.964	0.5772
	RCGZ5.3	1.1	1.012		RCGZ143.7	0.746	0.747
	RCGZ6.3	1.159	0.9313		RCGZ143.8	0.8656	0.4846

## Sheet: 7h
Cdh12 KD L5 ET
		Control				Cdh13 KD
	Mouse	Cdh12	Cdh13		Mouse	Cdh12	Cdh13
	RCBJ393.8	0.8145	0.9189		RCBJ393.2_KD	0.7154	1.215
	RCBJ412.1	0.8322	1.086		RCBJ393.3_KD	0.643	1.082
	RCBJ412.2	1.149	1.474		RCBJ393.5_KD	0.453	1.066
	RCBJ412.5	0.8387	1.259		RCBJ393.6_KD	0.482	1.387
					RCBJ412.3_KD	0.8694	1.403
					RCBJ412.4_KD	0.5954	1.417
