# Supplementary material for: Cadherins orchestrate specific patterns of perisomatic inhibition onto distinct pyramidal cell populations
Source: Nat Commun. 2025 May 14;16:4481. doi: 10.1038/s41467-025-59635-z (PMC12078473; doi:10.1038/s41467-025-59635-z)
Supplement: Supplementary file 4 — Source Data [file 41467_2025_59635_MOESM4_ESM.zip › Source data file_Figure S8.xlsx]

## Sheet: 8a
L5 IT mIPSC
		Control				Cdh12 KD
	File	Freq.	Ampl.			Freq.	Ampl.
	2023_04_27_a1s1c2	6.756	28.91		2023_04_27_a2s1c1	7.582	30.159
	2023_04_27_a1s2c1	6.577	14.984		2023_04_27_a2s1c2	7.118	21.629
	2023_07_01_a2s1c1	2.798	30.774		2023_04_27_a2s2c2	4.897	16.912
	2023_07_01_a2s2c1	6.763	32.75		2023_04_27_a2s3c1	7.172	20.324
	2023_07_01_a3s1c1	6.612	17.368		2023_05_01_a2s1c1	6.679	19.316
	2023_07_01_a3s2c1	3.983	17.612		2023_07_01_a1s1c1	5.721	29.423
	2023_07_01_a3s3c1	3.373	26.483		2023_07_01_a1s2c1	1.432	21.033
	2023_07_02_a1s1c1	4.73	14.733		2023_07_01_a4s1c1	1.243	26.998
	2023_07_02_a1s2c1	4.63	16.989		2023_07_01_a4s2c1	1.089	12.901
	2023_07_02_a1s3c1	4.518	16.261		2023_07_01_a4s3c1	5.603	14.449
	2023_07_02_a4s1c1	3.102	18.769		2023_07_02_a2s1c1	5.944	24.28
	2023_07_02_a4s2c1	5.149	19.322		2023_07_02_a2s2c1	7.841	27.827
	2023_07_02_a4s3c1	3.918	14.892		2023_07_02_a3s1c1	3.815	17.269
	2023_07_03_a1s2c1	1.518	14.287		2023_07_02_a3s2c1	4.971	23.907
					2023_07_02_a3s3c2	3.75	17.564
					2023_07_03_a2s1c1	2.703	16.918

## Sheet: 8b
L5 IT mEPSC
		Control					Cdh12 KD
	File	Freq.	Ampl.	E/I charges		File	Freq.	Ampl.	E/I charges
	2024_03_09_a2s1c1_0001c	5.18	9.56	0.135932		2024_03_09_a1s1c1_0001c	2.369	7.06	0.193747
	2024_03_13_a2s1c1_0001c	10.506	11.874	0.19389		2024_03_13_a1s1c1_0001c	13.182	11.795	0.377494
	2024_03_13_a2s2c1_0001c	12.886	9.926	0.326826		2024_03_13_a1s4c1_0001c	5.681	9.9	0.166893
	2024_03_13_a2s3c1_0001c	3.073	11.025	0.119541		2024_03_14_a3s1c1_0001c	11.468	11.143	0.246971
	2024_03_14_a1s1c1_0001c	8.385	10.566	0.320136		2024_03_14_a3s2c1_0002c	2.778	8.115	0.269757
	2024_03_14_a1s2c1_0001c	4.722	9.69	0.127286		2024_03_17_a2s1c1_0001c	10.639	10.601	0.199448
	2024_03_14_a4s1c1_0001c	7.978	10.488	0.120408		2024_03_17_a2s2c1_0001c	6.139	11.122	0.121824
	2024_03_17_a1s1c1_0001c	8.595	11.61	0.147877		2024_04_16_a1s1c1_0001c	11.839	12.544	0.393682
	2024_03_17_a1s2c1_0001c	7.953	9.904	0.166377
	2024_04_16_a2s1c1_0002c	8.067	11.433	0.277563

## Sheet: 8c
L5 ET mIPSC
		Control				Cdh13 KD
	File	Freq.	Ampl.			Freq.	Ampl.
	2023_03_01_a2s3c1_0002c.EVT	2.503	13.857		2023_03_01_a2s1c1_0002c.EVT	8.944	23.453
	2023_03_02_a1s1c1_0002c.EVT	12.122	22.752		2023_03_01_a2s2c1_0002c.EVT	7.044	20.848
	2023_03_02_a1s2c1_0003c.EVT	9.964	19.719		2023_03_04_a1s1c1_0002c.EVT	5.785	19.793
	2023_03_01_a1s1c1_0002c.EVT	8.626	14.875		2023_03_04_a1s3c1_0002c.EVT	4.065	15.468
	2023_03_01_a1s2c1_0002c.EVT	8.9	17.038		2023_03_02_a2s1c1_0002c.EVT	2.951	17.025
	2023_03_01_a1s3c1_0002c.EVT	13.217	18.45		2023_03_02_a2s3c1_0002c.EVT	1.077	14.273
	2023_03_01_a1s4c1_0002c.EVT	13.058	17.627		2023_03_03_a2s1c1_0002c.EVT	8.181	25.716
	2023_03_01_a1s4c2_0002c.EVT	13.412	18.347		2023_03_03_a2s2c1_0002c.EVT	2.267	20.789
	2023_03_02_a2s2c1_0002c.EVT	11.461	21.21		2023_03_30_a1s1c2_0004cA.EVT	2.701	16.783
	2023_03_03_a2s3c1_0002c.EVT	10.438	19.834		2023_03_30_a2s1c1_0002cA.EVT	2.393	14.207
	2023_03_03_a2s4c1_0002c.EVT	13.065	22.391		2023_03_30_a2s1c2_0002cA.EVT	3.094	20.407
	2023_03_29_a1s1c1_0002cA.EVT	8.768	16.865

## Sheet: 8d
L5 ET mEPSC
		Control					Cdh13 KD
	File	Freq.	Ampl.	E/I charges		File	Freq.	Ampl.	E/I charges
	2024_03_10_a4s2c1_0001c	4.29	10.153	0.311193		2024_03_10_a1s1c1_0001c	3.014	10.469	0.069021
	2024_03_11_a1s1c1_0001c	5.605	12.565	0.099251		2024_03_10_a3s1c1_0001c	1.071	10.135	0.018618
	2024_03_11_a1s2c1_0001c	8.365	14.272	0.334878		2024_03_12_a1s1c1_0001c	1.746	9.21	0.054954
	2024_03_12_a2s1c1_0001c	5.712	10.633	0.230076		2024_03_12_a1s2c1_0001c	1.695	9.323	0.086615
	2024_03_12_a2s2c1_0001c	6.57	10.874	0.173607		2024_03_16_a3s1c1_0001c	1.018	10.937	0.09425
	2024_03_15_a2s1c2_0001c	1.713	11.85	0.040621		2024_04_11_a2s1c1_0001c	0.674	9.507	0.181737
	2024_03_16_a2s1c1_0001c	2.46	10.769	0.056745		2024_04_12_a1s1c1_0001c	8.185	10.351	0.147644
	2024_03_16_a2s2c1_0001c	2.917	10.828	0.066946		2024_04_12_a1s2c1_0001c	3.465	10.558	0.285697
	2024_04_11_a1s1c1_0001c	4.53	11.868	0.109091		2024_05_20_a2s2c1_0000c		9.074	0.150013
	2024_04_12_a2s1c1_0001c	2.511	10.669	0.046876		2024_05_21_a2s2c1_0000c	1.975	9.164	0.202273
	2024_04_12_a2s2c1_0001c	4.191	13.811	0.065778		2024_05_21_a2s3c2_0000c	2.344	10.406	0.154072
	2024_04_12_a2s3c1_0001c	2.961	11.275	0.111566
