# Supplementary material for: Cadherins orchestrate specific patterns of perisomatic inhibition onto distinct pyramidal cell populations
Source: Nat Commun. 2025 May 14;16:4481. doi: 10.1038/s41467-025-59635-z (PMC12078473; doi:10.1038/s41467-025-59635-z)
Supplement: Supplementary file 4 — Source Data [file 41467_2025_59635_MOESM4_ESM.zip › Source data file_Figure S9.xlsx]

## Sheet: 9f
% PV+ inputs/layer
	L5 IT+L5 ET (double rabies + cells)
		L1	L2-3	L4	L5a	L5b	L6
	RCGZ24.5	0	0	0	100	0	0
	RCGZ24.6	0	0	0	50	50	0
	RCGZ21.8	0	0	0	0	0	0
